# Supplementary material for: Multi-Stimulus Responsive Multilayer Coating for Treatment of Device-Associated Infections
Source: J Funct Biomater. 2022 Feb 28;13(1):24. doi: 10.3390/jfb13010024 (PMC8954600; doi:10.3390/jfb13010024)
Supplement: Supplementary file 1 [file jfb-13-00024-s001.zip]

Archive with 1 entries (1 files):
- jfb-1598459-supplementary.pdf
